# Supplementary material for: Comparing Internal and Interparticle Space Effects of Metal–Organic Frameworks on Polysulfide Migration in Lithium–Sulfur Batteries
Source: Nanomaterials (Basel). 2021 Oct 12;11(10):2689. doi: 10.3390/nano11102689 (PMC8537144; doi:10.3390/nano11102689)
Supplement: Supplementary file 1 [file nanomaterials-11-02689-s001.zip]

Archive with 1 entries (1 files):
- nanomaterials-1378647-supplementary.pdf
